# Supplementary material for: The Physicochemical and Antimicrobial Properties of Silver/Gold Nanoparticles Obtained by “Green Synthesis” from Willow Bark and Their Formulations as Potential Innovative Pharmaceutical Substances
Source: Pharmaceuticals (Basel). 2022 Dec 29;16(1):48. doi: 10.3390/ph16010048 (PMC9867178; doi:10.3390/ph16010048)
Supplement: Supplementary file 1 [file pharmaceuticals-16-00048-s001.zip]

Archive with 1 entries (1 files):
- pharmaceuticals-2079855-supplementary.pdf
